# Supplementary material for: Flagellar glycosylation with pseudaminic acids is widespread in the genus Clostridium
Source: BMC Microbiol. 2026 May 6;26:574. doi: 10.1186/s12866-026-04975-z (PMC13317340; doi:10.1186/s12866-026-04975-z)
Supplement: Supplementary file 3 — Additional file 3. Clostridium flagellar HVR orthologs table. This Excel workbook contains a table of OrthoFinder data for each of the 33 Clostridium species that possess a flagellar HVR. [file 12866_2026_4975_MOESM3_ESM.xlsx]

## Sheet: Orthogroups
Orthogroup	Predicted Function	Number of Strains	Clostridium Species
			C. acetobutylicum			C. argentinense	C. autoethanogenum		C. beijerinckii					C. bornimense	C. botulinum				C. cadaveris	C. carboxidivorans	C. cellulovorans	C. chauvoei				C. cochlearium	C. diolis	C. drakei	C. estertheticum					C. felsineum			C. fermenticellae	C. gasigenes	C. gelidum	C. intestinale		C. isatidis	C. ljungdahlii					C. manihotivorum	C. novyi
			DSM 1731	ATCC 824	EA 2018	89G	DSM 10061	S232868	DSM 791	BAS/B3/I/124	CBEI	CloBei18h	NCIMB 8052	M2/40	ATCC 3502	ATCC 19397	E3 str. Alaska E43	F str. Langeland	IFB3C5	P7	743B	12S0467	DSM 7528	JF4335	SBP 07/09	NCTC13027	DSM 15410	SL1	CF001	CEST001	CF007	CM034	DSM 8809	DSM 794	DSM 6424	DSM 793	JN500901	CGAS001	C5S11	PC17	Lx1	DSM 15098	DSM 13528	240531	delaor1	delaor2	delaor1aor2	CT4	150557
OG0000002	Flagellar hook-associated protein, FliD	80	SMB_G2238	CA_C2205	CEA_G2219	RSJ17_12895	CLAU_2971, CLAU_2974	LAbrini_15270	KEC93_21710	CLBIJ_45950	KDJ94_22490	OD350_18640	Cbei_4291	CM240_1675	CBO2733	CLB_2674	CLH_0781	CLI_2783	KQH81_09550	Ccar_25040	Clocel_1708	BTM20_04985	BTM21_08075	CCH01_08640	C6H62_04225	SAMEA4530647_01501	F3K33_21950	B9W14_03955	KTC99_17370	LOR37_17080	KTC98_20040	LL127_13075	A7L45_14370	CLFE_020200	CLROS_016060	CLAUR_009650	D4Z93_09280	J1C67_00970	psyc5s11_46960	P8F83_11705	HZF06_16985	BEN51_06395	CLJU_c09580, CLJU_c09610	ACI7YY_05095, ACI7YY_05115, ACI7YY_05120, ACI7YY_05125	ACI7YX_05290, ACI7YX_05310, ACI7YX_05315, ACI7YX_05320	ACI7YW_04870, ACI7YW_04885	ACI7YV_04855, ACI7YV_04875, ACI7YV_04880, ACI7YV_04885	C1I91_08315	DFH04_09985
OG0000004	Flagellar biosynthesis protein, FliT	79	SMB_G2237	CA_C2204	CEA_G2218	RSJ17_12890	CLAU_2972, CLAU_2975	LAbrini_15275	KEC93_21705	CLBIJ_45940	KDJ94_22485	OD350_18635	Cbei_4290	CM240_1674	CBO2732	CLB_2673	CLH_0782	CLI_2782	KQH81_09545	Ccar_25050	Clocel_1709	BTM20_04990	BTM21_08070	CCH01_08650	C6H62_04230	SAMEA4530647_01500	F3K33_21945	B9W14_03960	KTC99_17365	LOR37_17075	KTC98_20035	LL127_13080	A7L45_14365	CLFE_020210	CLROS_016070	CLAUR_009640	D4Z93_09275	J1C67_00965	psyc5s11_46950	P8F83_11700	HZF06_16980	BEN51_06390	CLJU_c09590, CLJU_c09620	ACI7YY_05105, ACI7YY_05130	ACI7YX_05300, ACI7YX_05325	ACI7YW_04875, ACI7YW_04890	ACI7YV_04865, ACI7YV_04890		DFH04_09980
OG0000005	Flagellar basal-body protein, FlgB	79	SMB_G2198	CA_C2165	CEA_G2179	RSJ17_12770	CLAU_3027	LAbrini_15550	KEC93_21640	CLBIJ_45770	KDJ94_22380	OD350_18535	Cbei_4271	CM240_1648	CBO2665	CLB_2608	CLH_0804	CLI_2732	KQH81_09505	Ccar_25195	Clocel_1711	BTM20_05020	BTM21_08035	CCH01_08710	C6H62_04260	SAMEA4530647_01445	F3K33_21860	B9W14_04125	KTC99_17290	LOR37_17015	KTC98_19990	LL127_13140	A7L45_14255	CLFE_020710	CLROS_016610	CLAUR_009140	D4Z93_09150	J1C67_00930	psyc5s11_46660	P8F83_11625	HZF06_16895	BEN51_06305	CLJU_c10190	ACI7YY_05425	ACI7YX_05635	ACI7YW_05170	ACI7YV_05175	C1I91_08435	DFH04_09880
OG0000000	Flagellin	77	SMB_G2200, SMB_G2236	CA_C2167, CA_C2203	CEA_G2181, CEA_G2217	RSJ17_12775	CLAU_2973, CLAU_3026	LAbrini_15545	KEC93_21645	CLBIJ_45780	KDJ94_22395	OD350_18550	Cbei_4274	CM240_1650	CBO2666, CBO2695, CBO2730, CBO2731	CLB_2609, CLB_2636, CLB_2671, CLB_2672	CLH_0803	CLI_2733, CLI_2760, CLI_2781		Ccar_25190	Clocel_1710	BTM20_05015	BTM21_08040	CCH01_08700	C6H62_04255	SAMEA4530647_01446, SAMEA4530647_01460, SAMEA4530647_01475, SAMEA4530647_01479, SAMEA4530647_01497	F3K33_21865	B9W14_03990, B9W14_04120	KTC99_17305, KTC99_17315	LOR37_17035	KTC98_20000	LL127_13115	A7L45_14280, A7L45_14300, A7L45_14360	CLFE_020220, CLFE_020690	CLROS_016080, CLROS_016590	CLAUR_009160, CLAUR_009630	D4Z93_09155, D4Z93_09270		psyc5s11_46670	P8F83_11630	HZF06_16900	BEN51_06310	CLJU_c09600, CLJU_c10180	ACI7YY_05420	ACI7YX_05630	ACI7YW_05165	ACI7YV_05170	C1I91_08430	DFH04_09885, DFH04_09890
OG0000001	Flagellin	62				RSJ17_12885	CLAU_2976, CLAU_2983		KEC93_21695	CLBIJ_45930	KDJ94_22480	OD350_18630	Cbei_4289	CM240_1672, CM240_1673			CLH_0784, CLH_0786		KQH81_09540	Ccar_25055		BTM20_04995, BTM20_05000, BTM20_05005	BTM21_08055, BTM21_08060, BTM21_08065	CCH01_08660, CCH01_08670, CCH01_08680	C6H62_04235, C6H62_04240, C6H62_04245	SAMEA4530647_01468	F3K33_21940	B9W14_03965	KTC99_17355		KTC98_20030								psyc5s11_46940	P8F83_11690	HZF06_16970, HZF06_16975	BEN51_06380, BEN51_06385	CLJU_c09630, CLJU_c09710	ACI7YY_05110, ACI7YY_05135, ACI7YY_05180	ACI7YX_05305, ACI7YX_05330, ACI7YX_05375	ACI7YW_04880, ACI7YW_04895, ACI7YW_04935	ACI7YV_04870, ACI7YV_04895, ACI7YV_04940	C1I91_08320, C1I91_08330, C1I91_08335, C1I91_08345, C1I91_08350, C1I91_08355, C1I91_08360	DFH04_09970, DFH04_09975
OG0000009	YjfB	51	SMB_G2216	CA_C2183	CEA_G2197		CLAU_3012	LAbrini_15475	KEC93_21675	CLBIJ_45790		OD350_18555			CBO2691	CLB_2632	CLH_0783	CLI_2756								SAMEA4530647_01461	F3K33_21870	B9W14_04070	KTC99_17325, KTC99_17335	LOR37_17055	KTC98_20020	LL127_13100	A7L45_14295	CLFE_020400	CLROS_016270	CLAUR_009430	D4Z93_09210	J1C67_00940	psyc5s11_46680, psyc5s11_46710				CLJU_c10030	ACI7YY_05345	ACI7YX_05555	ACI7YW_05090	ACI7YV_05095
OG0000007	Nucleoside-diphosphate-sugar epimerase	48	SMB_G2368, SMB_G2213	CA_C2166, CA_C2180	CEA_G2180, CEA_G2194		CLAU_3009	LAbrini_15460						CM240_1653	CBO2679, CBO2714, CBO2724	CLB_2620, CLB_2655, CLB_2665	CLH_0801	CLI_2744, CLI_2770		Ccar_25110						SAMEA4530647_01459	F3K33_21880	B9W14_04060					A7L45_14305	CLFE_020420, CLFE_020430, CLFE_020530, CLFE_020700	CLROS_016290, CLROS_016300, CLROS_016430, CLROS_016600	CLAUR_009150, CLAUR_009310, CLAUR_009380, CLAUR_009400, CLAUR_009410	D4Z93_09225		psyc5s11_46750, psyc5s11_46780, psyc5s11_46890, psyc5s11_46910				CLJU_c10000	ACI7YY_05330	ACI7YX_05535	ACI7YW_05075	ACI7YV_05080	C1I91_08375
OG0000006	Maf	47	SMB_G2201, SMB_G2229, SMB_G2233, SMB_G2235	CA_C2168, CA_C2196, CA_C2200, CA_C2202	CEA_G2182, CEA_G2210, CEA_G2214, CEA_G2216	RSJ17_12870, RSJ17_12880	CLAU_2981	LAbrini_15310			KDJ94_22415, KDJ94_22455		Cbei_4276, Cbei_4284	CM240_1670	CBO2728	CLB_2669	CLH_0787, CLH_0789	CLI_2765, CLI_2780		Ccar_25060						SAMEA4530647_01488, SAMEA4530647_01496	F3K33_21935	B9W14_04000					A7L45_14340	CLFE_020230, CLFE_020250, CLFE_020290, CLFE_020680	CLROS_016090, CLROS_016110, CLROS_016150, CLROS_016580	CLAUR_009170, CLAUR_009560, CLAUR_009600, CLAUR_009620	D4Z93_09255, D4Z93_09265						CLJU_c09680	ACI7YY_05165	ACI7YX_05360	ACI7YW_04920	ACI7YV_04925	C1I91_08365	DFH04_09960, DFH04_09965
OG0000011	PseB	47	SMB_G2227	CA_C2194	CEA_G2208	RSJ17_12865					KDJ94_22445	OD350_18595, OD350_18600	Cbei_4282	CM240_1669	CBO2725	CLB_2666	CLH_0799			Ccar_25080, Ccar_25100						SAMEA4530647_01494	F3K33_21890	B9W14_04050					A7L45_14320	CLFE_020310	CLROS_016170	CLAUR_009540	D4Z93_09235		psyc5s11_46790			BEN51_06345, BEN51_06350							DFH04_09950
OG0000012	PseI	43	SMB_G2220	CA_C2187	CEA_G2201	RSJ17_12835					KDJ94_22425		Cbei_4278	CM240_1654	CBO2680, CBO2720	CLB_2621, CLB_2661	CLH_0798	CLI_2745, CLI_2775		Ccar_25085						SAMEA4530647_01491	F3K33_21895	B9W14_04045					A7L45_14325	CLFE_020370, CLFE_020550	CLROS_016230, CLROS_016450	CLAUR_009290, CLAUR_009480	D4Z93_09240											C1I91_08395	DFH04_09930
OG0000015	Hypothetical protein	43	SMB_G2234	CA_C2201	CEA_G2215	RSJ17_12875					KDJ94_22450		Cbei_4283	CM240_1651	CBO2727	CLB_2668	CLH_0788	CLI_2779		Ccar_25065						SAMEA4530647_01495	F3K33_21930	B9W14_03995					A7L45_14350	CLFE_020240	CLROS_016100	CLAUR_009610	D4Z93_09260											C1I91_08370	DFH04_09955
OG0000010	PseG	42	SMB_G2219	CA_C2186	CEA_G2200	RSJ17_12840					KDJ94_22420		Cbei_4277	CM240_1655	CBO2681, CBO2699	CLB_2622, CLB_2640	CLH_0797	CLI_2746, CLI_2773		Ccar_25105						SAMEA4530647_01490, SAMEA4530647_01492	F3K33_21885	B9W14_04055					A7L45_14310	CLFE_020380, CLFE_020560	CLROS_016240, CLROS_016460	CLAUR_009280, CLAUR_009470	D4Z93_09230												DFH04_09935
OG0000013	PseF	41	SMB_G2223	CA_C2190	CEA_G2204	RSJ17_12795, RSJ17_12850					KDJ94_22440		Cbei_4281	CM240_1649	CBO2721	CLB_2662	CLH_0792			Ccar_25075						SAMEA4530647_01493	F3K33_21905	B9W14_04025					A7L45_14335	CLFE_020350	CLROS_016210	CLAUR_009500	D4Z93_09250											C1I91_08390	DFH04_09945
OG0000003	Glycosyltransferase	41	SMB_G2204, SMB_G2205, SMB_G2206, SMB_G2207, SMB_G2208	CA_C2171, CA_C2172, CA_C2173, CA_C2174, CA_C2175	CEA_G2185, CEA_G2186, CEA_G2187, CEA_G2188, CEA_G2189	RSJ17_12780	CLAU_2985	LAbrini_15335	KEC93_21685	CLBIJ_45910		OD350_18580		CM240_1659, CM240_1661	CBO2702	CLB_2643	CLH_0802																	CLFE_020480, CLFE_020500, CLFE_020510, CLFE_020520, CLFE_020610, CLFE_020640, CLFE_020650	CLROS_016340, CLROS_016380, CLROS_016390, CLROS_016400, CLROS_016410, CLROS_016420, CLROS_016510, CLROS_016540, CLROS_016550	CLAUR_009200, CLAUR_009210, CLAUR_009240, CLAUR_009320, CLAUR_009330, CLAUR_009340, CLAUR_009360, CLAUR_009370			psyc5s11_46880		HZF06_16950	BEN51_06330	CLJU_c09740	ACI7YY_05195, ACI7YY_05200	ACI7YX_05390, ACI7YX_05395	ACI7YW_04950	ACI7YV_04955		DFH04_09895, DFH04_09915
OG0000014	Hypothetical protein	37					CLAU_3025	LAbrini_15540							CBO2672, CBO2673	CLB_2613, CLB_2614		CLI_2737, CLI_2738		Ccar_25160						SAMEA4530647_01457		B9W14_04090	KTC99_17310	LOR37_17040	KTC98_20005	LL127_13110	A7L45_14285				D4Z93_09175			P8F83_11640	HZF06_16910		CLJU_c10170	ACI7YY_05415	ACI7YX_05625	ACI7YW_05160	ACI7YV_05165
OG0000008	Flagellin glucosyltransferase	37					CLAU_2977, CLAU_2984, CLAU_3003	LAbrini_15290, LAbrini_15330, LAbrini_15430	KEC93_21680, KEC93_21690	CLBIJ_45810, CLBIJ_45920		OD350_18560, OD350_18620, OD350_18625			CBO2726, CBO2729	CLB_2667, CLB_2670	CLH_0785		KQH81_09535	Ccar_25125																			psyc5s11_46920, psyc5s11_46930	P8F83_11680	HZF06_16960, HZF06_16965	BEN51_06370, BEN51_06375	CLJU_c09640, CLJU_c09720, CLJU_c09730, CLJU_c09940	ACI7YY_05140, ACI7YY_05145, ACI7YY_05185, ACI7YY_05190, ACI7YY_05300	ACI7YX_05335, ACI7YX_05340, ACI7YX_05380, ACI7YX_05385, ACI7YX_05505	ACI7YW_04900, ACI7YW_04940, ACI7YW_04945, ACI7YW_05045	ACI7YV_04900, ACI7YV_04905, ACI7YV_04945, ACI7YV_04950, ACI7YV_05050
OG0000017	RfbF	28				RSJ17_12810				CLBIJ_45860					CBO2718	CLB_2659		CLI_2778	KQH81_09515															CLFE_020410	CLROS_016280	CLAUR_009420			psyc5s11_46810, psyc5s11_46900									C1I91_08385	DFH04_09900, DFH04_09925
OG0000022	YkgJ	23					CLAU_2980	LAbrini_15305									CLH_0800					BTM20_05010	BTM21_08045, BTM21_08050	CCH01_08690	C6H62_04250			B9W14_03970				LL127_13095											CLJU_c09670	ACI7YY_05160	ACI7YX_05355	ACI7YW_04915	ACI7YV_04920
OG0000020	Carbamoyl-phosphate synthase large subunit	23	SMB_G2222	CA_C2189	CEA_G2203	RSJ17_12860	CLAU_3007, CLAU_3008	LAbrini_15450, LAbrini_15455						CM240_1664, CM240_1668	CBO2723	CLB_2664	CLH_0790	CLI_2774																CLFE_020360	CLROS_016220	CLAUR_009490							CLJU_c09980, CLJU_c09990	ACI7YY_05320, ACI7YY_05325	ACI7YX_05525, ACI7YX_05530	ACI7YW_05065, ACI7YW_05070	ACI7YV_05070, ACI7YV_05075	C1I91_08405
OG0000019	RfbH	24	SMB_G2211	CA_C2178	CEA_G2192	RSJ17_12830								CM240_1652, CM240_1665				CLI_2769																					psyc5s11_46760	P8F83_11635	HZF06_16905, HZF06_16945							C1I91_08380
OG0000016	Hypothetical protein	23								CLBIJ_45850				CM240_1663, CM240_1666	CBO2706, CBO2707, CBO2719	CLB_2647, CLB_2648, CLB_2660														LOR37_17060				CLFE_020570, CLFE_020590, CLFE_020600	CLROS_016470, CLROS_016490, CLROS_016500	CLAUR_009250, CLAUR_009260			psyc5s11_46830, psyc5s11_46870		HZF06_16930	BEN51_06325
OG0000021	Hypothetical protein	20					CLAU_3013	LAbrini_15480	KEC93_21670	CLBIJ_45800										Ccar_25115							F3K33_21875	B9W14_04065	KTC99_17320, KTC99_17330	LOR37_17045, LOR37_17050	KTC98_20010, KTC98_20015	LL127_13105							psyc5s11_46700, psyc5s11_46730				CLJU_c10040	ACI7YY_05350	ACI7YX_05560	ACI7YW_05095	ACI7YV_05100
OG0000025	Single-stranded DNA-binding protein	20					CLAU_3023	LAbrini_15530												Ccar_25155						SAMEA4530647_01448		B9W14_04085									D4Z93_09180						CLJU_c10150	ACI7YY_05405	ACI7YX_05615	ACI7YW_05150	ACI7YV_05155
OG0000023	Methyl-accepting chemotaxis protein	20					CLAU_3024	LAbrini_15535							CBO2694	CLB_2635		CLI_2759								SAMEA4530647_01471																	CLJU_c10160	ACI7YY_05410	ACI7YX_05620	ACI7YW_05155	ACI7YV_05160
OG0000031	Ig domain protein	16					CLAU_3015	LAbrini_15490												Ccar_25175								B9W14_04105	KTC99_17300	LOR37_17030	KTC98_19995	LL127_13120	A7L45_14275				D4Z93_09165						CLJU_c10070	ACI7YY_05365	ACI7YX_05575	ACI7YW_05110	ACI7YV_05115
OG0000033	GNAT family N-acetyltransferase	15																									F3K33_21900	B9W14_04030					A7L45_14330				D4Z93_09245
OG0000032	Uncharacterised protein	15													CBO2668	CLB_2610		CLI_2734								SAMEA4530647_01462
OG0000042	Putative nucleotidyltransferase	13					CLAU_3000	LAbrini_15415																		SAMEA4530647_01485											D4Z93_09190						CLJU_c09910	ACI7YY_05285	ACI7YX_05490	ACI7YW_05030	ACI7YV_05035
OG0000040	Hypothetical protein	12	SMB_G2210	CA_C2177	CEA_G2191	RSJ17_12845	CLAU_2986	LAbrini_15340																																	HZF06_16955		CLJU_c09750	ACI7YY_05205, ACI7YY_05210	ACI7YX_05400, ACI7YX_05405	ACI7YW_04955	ACI7YV_04960
OG0000043	Nucleotidyltransferase	12					CLAU_3001	LAbrini_15420																		SAMEA4530647_01474, SAMEA4530647_01486											D4Z93_09185						CLJU_c09920	ACI7YY_05290	ACI7YX_05495	ACI7YW_05035	ACI7YV_05040
OG0000027	Methyltransferase	12													CBO2713, CBO2716	CLB_2654, CLB_2657	CLH_0794																	CLFE_020440, CLFE_020580	CLROS_016310, CLROS_016480	CLAUR_009270, CLAUR_009390
OG0000041	GlcNAc-PI de-N-acetylase	12																CLI_2772										B9W14_04040																				C1I91_08415
OG0000046	Transcriptional regulatory protein	12													CBO2696	CLB_2637		CLI_2764								SAMEA4530647_01487							A7L45_14290
OG0000036	Transposase	11																								SAMEA4530647_01464						LL127_13135						J1C67_00945
OG0000024	AAA family ATPase	11					CLAU_2998, CLAU_2999, CLAU_3002, CLAU_3004	LAbrini_15435												Ccar_25120																							CLJU_c09890, CLJU_c09900, CLJU_c09930, CLJU_c09950	ACI7YY_05305		ACI7YW_05050	ACI7YV_05055
OG0000050	Hypothetical protein	11					CLAU_3006	LAbrini_15445												Ccar_25145						SAMEA4530647_01472		B9W14_04080									D4Z93_09195						CLJU_c09970	ACI7YY_05315	ACI7YX_05520	ACI7YW_05060	ACI7YV_05065
OG0000051	Hypothetical protein	11					CLAU_3010	LAbrini_15465																													D4Z93_09215						CLJU_c10010	ACI7YY_05335	ACI7YX_05540	ACI7YW_05080	ACI7YV_05085
OG0000052	Cell wall-binding repeat-containing protein	11					CLAU_3014	LAbrini_15485												Ccar_25170								B9W14_04100									D4Z93_09170						CLJU_c10060	ACI7YY_05360	ACI7YX_05570	ACI7YW_05105	ACI7YV_05110
OG0000037	Hydrolase	11					CLAU_3016	LAbrini_15495												Ccar_25180, Ccar_25185								B9W14_04110, B9W14_04115									D4Z93_09160						CLJU_c10080	ACI7YY_05370	ACI7YX_05580	ACI7YW_05115	ACI7YV_05120
OG0000049	Putative hydrolase	11			CEA_G2205	RSJ17_12855								CM240_1667	CBO2722	CLB_2663	CLH_0791																	CLFE_020340	CLROS_016200	CLAUR_009510
OG0000047	UDP-galactopyranose mutase	11	SMB_G2202	CA_C2169	CEA_G2183										CBO2685	CLB_2626		CLI_2750																CLFE_020670	CLROS_016570	CLAUR_009180
OG0000068	Hypothetical protein	10																		Ccar_25135						SAMEA4530647_01484				LOR37_17020		LL127_13130	A7L45_14265				D4Z93_09205	J1C67_00950
OG0000057	Hypothetical protein	10					CLAU_2979	LAbrini_15300			KDJ94_22410		Cbei_4275													SAMEA4530647_01489																	CLJU_c09660	ACI7YY_05155	ACI7YX_05350	ACI7YW_04910	ACI7YV_04915
OG0000029	Integrase, catalytic region	10					CLAU_2996	LAbrini_15395			KDJ94_22470		Cbei_4287																														CLJU_c09860	ACI7YY_05265	ACI7YX_05470	ACI7YW_05010	ACI7YV_05015
OG0000026	IstB domain protein ATP-binding protein	10					CLAU_2997	LAbrini_15405			KDJ94_22475		Cbei_4288																														CLJU_c09880	ACI7YY_05275	ACI7YX_05480	ACI7YW_05020	ACI7YV_05025
OG0000065	DNA polymerase beta domain protein region	10					CLAU_3005	LAbrini_15440												Ccar_25140						SAMEA4530647_01473		B9W14_04075															CLJU_c09960	ACI7YY_05310	ACI7YX_05515	ACI7YW_05055	ACI7YV_05060
OG0000053	Deoxyuridine 5'-triphosphate nucleotidohydrolase	10					CLAU_3022	LAbrini_15525																																			CLJU_c10140	ACI7YY_05400	ACI7YX_05610	ACI7YW_05145	ACI7YV_05150
OG0000069	Uncharacterized protein, CGEB homolog	10	SMB_G2226	CA_C2193	CEA_G2207									CM240_1671			CLH_0795																A7L45_14345	CLFE_020320	CLROS_016180	CLAUR_009530
OG0000062	Carbon storage regulator CsrA	9					CLAU_2982	LAbrini_15315																				B9W14_03975, B9W14_03980															CLJU_c09690	ACI7YY_05170	ACI7YX_05365	ACI7YW_04925	ACI7YV_04930
OG0000063	Four helix bundle protein	9																								SAMEA4530647_01498																	CLJU_c09700	ACI7YY_05175	ACI7YX_05370	ACI7YW_04930	ACI7YV_04935
OG0000035	IS66 Orf2 family protein	9					CLAU_2994	LAbrini_15380	KEC93_21655																	SAMEA4530647_01482																	CLJU_c09830	ACI7YY_05250	ACI7YX_05455	ACI7YW_04995	ACI7YV_05000
OG0000018	ABC-transporter ATP-binding protein, iron(III)	9																								SAMEA4530647_01451
OG0000028	Response regulator	9																								SAMEA4530647_01467
OG0000067	Methionyl-tRNA formyltransferase	9																										B9W14_04035
OG0000034	Methyltransferase domain protein	9								CLBIJ_45820				CM240_1657	CBO2697, CBO2701, CBO2709	CLB_2638, CLB_2642, CLB_2650			KQH81_09525																				psyc5s11_46740
OG0000070	PseA	9																									F3K33_21920	B9W14_04010
OG0000075	Integrase family protein	8					CLAU_2988	LAbrini_15350																																			CLJU_c09770	ACI7YY_05220	ACI7YX_05420	ACI7YW_04965	ACI7YV_04970
OG0000089	Integrase family protein	8					CLAU_2990	LAbrini_15360																																			CLJU_c09790	ACI7YY_05230	ACI7YX_05435	ACI7YW_04975	ACI7YV_04980
OG0000076	Integrase family protein	8					CLAU_2991	LAbrini_15365																																			CLJU_c09800	ACI7YY_05235	ACI7YX_05440	ACI7YW_04980	ACI7YV_04985
OG0000077	Homoserine dehydrogenase	8					CLAU_3017	LAbrini_15500																																			CLJU_c10090			ACI7YW_05120	ACI7YV_05125
OG0000090	Hypothetical protein	8					CLAU_3019	LAbrini_15510																																			CLJU_c10110			ACI7YW_05130	ACI7YV_05135
OG0000058	Putative sugar transferase	8													CBO2686	CLB_2627		CLI_2751
OG0000059	Tyrosine-protein kinase	8													CBO2687	CLB_2628		CLI_2752
OG0000060	Capsular polysaccharide biosynthesis protein	8													CBO2689	CLB_2630		CLI_2754
OG0000071	Conserved integral membrane protein	8													CBO2677	CLB_2618		CLI_2742
OG0000072	Protein-tyrosine phosphatase	8													CBO2688	CLB_2629		CLI_2753
OG0000073	Putative LytR-family transcriptional regulator	8													CBO2690	CLB_2631		CLI_2755
OG0000056	Uncharacterized protein, homolog HI1244 from Haemophilus influenzae	8	SMB_G2217, SMB_G2217	CA_C2184, CA_C2185	CEA_G2198, CEA_G2199									CM240_1656																				CLFE_020390	CLROS_016250, CLROS_016260	CLAUR_009450
OG0000081	Argininosuccinate lyase	8													CBO2669	CLB_2611		CLI_2735
OG0000082	Argininosuccinate synthase	8													CBO2670	CLB_2612		CLI_2736
OG0000083	Cardiolipin synthase	8													CBO2674	CLB_2615		CLI_2739
OG0000084	Conserved hypothetical protein	8													CBO2675	CLB_2616		CLI_2740
OG0000085	Hypothetical protein	8													CBO2676	CLB_2617		CLI_2741
OG0000086	Hypothetical protein	8													CBO2692	CLB_2633		CLI_2757
OG0000087	Conserved hypothetical protein	8													CBO2693	CLB_2634		CLI_2758
OG0000074	Hypothetical protein	7					CLAU_2978	LAbrini_15295																																			CLJU_c09650	ACI7YY_05150	ACI7YX_05345	ACI7YW_04905	ACI7YV_04910
OG0000096	Phage-like integrase	7					CLAU_2989	LAbrini_15355																																			CLJU_c09780	ACI7YY_05225	ACI7YX_05430	ACI7YW_04970	ACI7YV_04975
OG0000097	Hypothetical protein	7					CLAU_2992	LAbrini_15370																																			CLJU_c09810	ACI7YY_05240	ACI7YX_05445	ACI7YW_04985	ACI7YV_04990
OG0000064	Hypothetical protein	7					CLAU_2995	LAbrini_15385																																			CLJU_c09840	ACI7YY_05255	ACI7YX_05460	ACI7YW_05000	ACI7YV_05005
OG0000098	Zinc ribbon domain-containing protein	7					CLAU_3011	LAbrini_15470																																			CLJU_c10020	ACI7YY_05340	ACI7YX_05550	ACI7YW_05085	ACI7YV_05090
OG0000099	UPF0756 membrane protein	7					CLAU_3018	LAbrini_15505																																			CLJU_c10100	ACI7YY_05380	ACI7YX_05590	ACI7YW_05125	ACI7YV_05130
OG0000100	YopX protein	7					CLAU_3020	LAbrini_15515																																			CLJU_c10120	ACI7YY_05390	ACI7YX_05600	ACI7YW_05135	ACI7YV_05140
OG0000101	Hypothetical protein	7					CLAU_3021	LAbrini_15520																																			CLJU_c10130	ACI7YY_05395	ACI7YX_05605	ACI7YW_05140	ACI7YV_05145
OG0000044	Hypothetical protein	7										OD350_18570																											psyc5s11_46850, psyc5s11_46860
OG0000078	3-deoxy-manno-octulosonate cytidylyltransferase	7																									F3K33_21910	B9W14_04020
OG0000102	Imidazole glycerol phosphate synthase subunit HisH	7																									F3K33_21915	B9W14_04015
OG0000116	Glycosyltransferase	7	SMB_G2203	CA_C2170	CEA_G2184																													CLFE_020660	CLROS_016560	CLAUR_009190
OG0000117	Nucleoside-diphosphate-sugar epimerase	7	SMB_G2212	CA_C2179	CEA_G2193																													CLFE_020540	CLROS_016440	CLAUR_009300
OG0000119	Lactoylglutathione lyase, YQJC B.subtilis ortholog	7	SMB_G2225	CA_C2192	CEA_G2206																													CLFE_020330	CLROS_016190	CLAUR_009520
OG0000120	Acyl carrier protein	7	SMB_G2231	CA_C2198	CEA_G2212																													CLFE_020270	CLROS_016130	CLAUR_009580
OG0000121	FkbH	7	SMB_G2232	CA_C2199	CEA_G2213																													CLFE_020260	CLROS_016120	CLAUR_009590
OG0000135	Hypothetical protein	6																														LL127_13125	A7L45_14270						psyc5s11_46720
OG0000123	Hypothetical protein	6						LAbrini_15390																																			CLJU_c09850	ACI7YY_05260	ACI7YX_05465	ACI7YW_05005	ACI7YV_05010
OG0000124	Putative transposase	6						LAbrini_15400																																			CLJU_c09870	ACI7YY_05270	ACI7YX_05475	ACI7YW_05015	ACI7YV_05020
OG0000125	Hypothetical protein	6																																			D4Z93_09220						CLJU_c10050	ACI7YY_05355	ACI7YX_05565	ACI7YW_05100	ACI7YV_05105
OG0000122	UDP-4-amino-4, 6-dideoxy-N-acetyl-beta-L-altrosamine N-acetyltransferase	6				RSJ17_12790					KDJ94_22435		Cbei_4280							Ccar_25090																													DFH04_09940
OG0000115	Phosphonopyruvate decarboxylase	6				RSJ17_12815
OG0000114	Phosphoenolpyruvate mutase	6				RSJ17_12820
OG0000080	GntR family transcriptional regulator	6																								SAMEA4530647_01453
OG0000107	DegV protein	6																								SAMEA4530647_01447
OG0000108	Ferripyochelin binding protein	6																								SAMEA4530647_01449
OG0000109	Uncharacterised protein	6																								SAMEA4530647_01450
OG0000110	Uncharacterised protein	6																								SAMEA4530647_01452
OG0000111	Uncharacterised protein	6																								SAMEA4530647_01454
OG0000112	Folate ECF transporter S component FolT	6																								SAMEA4530647_01455
OG0000113	HDIG domain-containing protein	6																								SAMEA4530647_01463
OG0000118	Glycosyltransferase	6	SMB_G2221	CA_C2188	CEA_G2202
OG0000126	Dynamin family protein	6
OG0000127	Hypothetical protein	6
OG0000128	4-carboxy-2-hydroxymuconate-6-semialdehyde dehydrogenase	6
OG0000141	Protein containing aminopeptidase domain	6	SMB_G2229	CA_C2195	CEA_G2209																													CLFE_020300	CLROS_016160	CLAUR_009550
OG0000142	Aminoglycoside N3'-acetyltransferase	6	SMB_G2230	CA_C2197	CEA_G2211																													CLFE_020280	CLROS_016140	CLAUR_009570
OG0000138	Hypothetical protein	5				RSJ17_12805
OG0000048	Transposase IS66	5					CLAU_2987, CLAU_2993		KEC93_21660																	SAMEA4530647_01481																	CLJU_c09760, CLJU_c09820		ACI7YX_05410
OG0000061	Radical SAM domain protein	5													CBO2717	CLB_2658
OG0000066	Hypothetical protein	5										OD350_18605		CM240_1660																						CLAUR_009350						BEN51_06355
OG0000094	Hypothetical protein	5													CBO2711	CLB_2652																		CLFE_020490
OG0000104	Hypothetical protein	5
OG0000147	Hypothetical protein	5
OG0000148	GTPase Der	5
OG0000150	Ortholog of S. aureus MRSA252 (BX571856) SAR1351	5																								SAMEA4530647_01458
OG0000151	Methyltransferase	5																		Ccar_25070								B9W14_04005					A7L45_14315
OG0000055		4
OG0000091		4
OG0000095		4																CLI_2776
OG0000143		4													CBO2678	CLB_2619		CLI_2743
OG0000144		4													CBO2715	CLB_2656																		CLFE_020450	CLROS_016320
OG0000149		4												CM240_1658																																		C1I91_08420
OG0000152		4
OG0000156		4										OD350_18585																														BEN51_06335
OG0000088		4													CBO2703, CBO2705, CBO2710	CLB_2644, CLB_2646, CLB_2651
OG0000163		4													CBO2684	CLB_2625		CLI_2749
OG0000164		4													CBO2700	CLB_2641
OG0000165		4													CBO2712	CLB_2653																		CLFE_020470	CLROS_016330
OG0000167		4															CLH_0793
OG0000170		4
OG0000171		4																																														C1I91_08340
OG0000172		4
OG0000173		4
OG0000174		4
OG0000175		4
OG0000176		4
OG0000190		4
OG0000192		4																																					psyc5s11_46800
OG0000193		4																																					psyc5s11_46840
OG0000196		4
OG0000214		4	SMB_G2209	CA_C2176	CEA_G2190																														CLROS_016370
OG0000030		3
OG0000079		3
OG0000103		3
OG0000105		3
OG0000131		3
OG0000132		3
OG0000136		3
OG0000137		3
OG0000145		3																CLI_2771																														C1I91_08425
OG0000154		3
OG0000177		3
OG0000178		3
OG0000179		3
OG0000180		3
OG0000181		3
OG0000182		3
OG0000183		3
OG0000184		3
OG0000185		3
OG0000186		3
OG0000187		3
OG0000188		3
OG0000189		3
OG0000191		3
OG0000195		3
OG0000130		3
OG0000133		3
OG0000134		3
OG0000153		3																																							HZF06_16940
OG0000166		3																CLI_2777																														C1I91_08410
OG0000194		3
OG0000197		3																																CLFE_020630	CLROS_016530	CLAUR_009220
OG0000216		3									KDJ94_22385	OD350_18540	Cbei_4272
OG0000217		3									KDJ94_22390	OD350_18545	Cbei_4273
OG0000218		3													CBO2682	CLB_2623		CLI_2747
OG0000219		3													CBO2683	CLB_2624		CLI_2748
OG0000221		3
OG0000222		3																		Ccar_25165								B9W14_04095
OG0000226		3
OG0000227		3
OG0000228		3
OG0000229		3
OG0000230		3
OG0000231		3
OG0000232		3
OG0000233		3
OG0000234		3
OG0000235		3
OG0000236		3
OG0000237		3
OG0000238		3
OG0000239		3
OG0000240		3
OG0000242		3
OG0000243		3
OG0000244		3
OG0000245		3
OG0000246		3
OG0000247		3
OG0000248		3
OG0000249		3
OG0000250		3
OG0000251		3
OG0000252		3
OG0000253		3
OG0000254		3
OG0000255		3
OG0000256		3
OG0000257		3
OG0000258		3
OG0000259		3
OG0000260		3
OG0000261		3
OG0000262		3
OG0000263		3
OG0000266		3
OG0000267		3
OG0000268		3
OG0000269		3
OG0000270		3
OG0000275		3																																CLFE_020620	CLROS_016520	CLAUR_009230
OG0000297		3																									F3K33_21925
OG0000298		3	SMB_G2214	CA_C2181	CEA_G2195
OG0000299		3	SMB_G2215	CA_C2182	CEA_G2196
OG0000054		2
OG0000199		2										OD350_18610																														BEN51_06365
OG0000223		2
OG0000241		2
OG0000264		2
OG0000265		2
OG0000271		2
OG0000272		2								CLBIJ_45890
OG0000273		2								CLBIJ_45870
OG0000276		2										OD350_18590																														BEN51_06340
OG0000039		2																																				J1C67_00935, J1C67_00960
OG0000215		2																																															DFH04_09905, DFH04_09920
OG0000300		2																																															DFH04_09910
OG0000301		2									KDJ94_22430		Cbei_4279
OG0000302		2									KDJ94_22460		Cbei_4285
OG0000303		2									KDJ94_22465		Cbei_4286
OG0000304		2													CBO2698	CLB_2639
OG0000305		2													CBO2704	CLB_2645
OG0000306		2													CBO2708	CLB_2649
OG0000307		2
OG0000312		2
OG0000316		2
OG0000317		2
OG0000318		2
OG0000319		2
OG0000320		2
OG0000321		2
OG0000324		2
OG0000325		2
OG0000326		2
OG0000327		2
OG0000328		2
OG0000329		2
OG0000330		2
OG0000331		2
OG0000332		2
OG0000333		2
OG0000334		2
OG0000336		2
OG0000337		2								CLBIJ_45880
OG0000338		2								CLBIJ_45900
OG0000340		2										OD350_18565																														BEN51_06320
OG0000341		2										OD350_18615																														BEN51_06360
OG0000415		2																																				J1C67_00955	psyc5s11_46770
OG0000418		2							KEC93_21650																	SAMEA4530647_01483
[truncated: 33 more columns]
